# Supplementary material for: A kiwifruit (Actinidia deliciosa) R2R3‐MYB transcription factor modulates chlorophyll and carotenoid accumulation
Source: New Phytol. 2018 Aug 1;221(1):309–25. doi: 10.1111/nph.15362 (PMC6585760; doi:10.1111/nph.15362)
Supplement: Supplementary file 2 — Table S3 List of differentially expressed genes induced by agrotransfection with empty vector, compared with mock treatment, at 24 and 72 h post‐infiltration [file NPH-221-309-s002.xlsx]

## Sheet: Sheet1
New Phytologist Supporting Information
Article title:	A kiwifruit (Actinidia deliciosa) R2R3-MYB transcription factor modulates chlorophyll and carotenoid accumulation
Authors:	Charles Ampomah-Dwamena, Amali H. Thrimawithana, Supinya Dejnoprat, David Lewis, Richard V Espley and Andrew C Allan
Article acceptance date:	11 June 2018
Table S3 List of differentially expressed genes induced by agro-transfection with empty vector (EV), compared with mock treatment (Buffer), at 24 and 72 hours post infiltration.

## Sheet: Buffer v EV
N. benthamiana gene	Description	Best Arabidopsis blast & e-value	Log2fold at 24 hr	Log2fold at 72 hr
NbS00028825g0008.1	cytokinin oxidase 3	AT5G56970 e-147	-6.08762	-3.33184
NbS00034956g0001.1	Seven transmembrane MLO family protein	AT2G39200 e-184	-4.39972	-2.03354
NbS00012994g0103.1	MLO6, ATMLO6	AT1G61560 e-103	-4.38503	-2.73518
NbS00061323g0003.1	aminocyclopropane-1-carboxylate oxidase 4	AT2G36690.1 e-162	-4.23816	-2.36004
NbS00016151g0001.1	somatic embryogenesis receptor-like kinase 1	AT1G71830 e-53	-4.11933	-2.54547
NbS00014745g0012.1	mRNA inducible by salicylic acid or by TMV during systemic acquired resistance response	no match	-4.10108	-2.29046
NbS00030058g0116.1	alpha/beta-hydrolases	AT4G02340 e-37	-4.029	-2.22809
NbS00006730g0008.1	G-type lectin S-receptor serine/threonine-protein kinase	AT3G16030.1 e-108	-3.86904	-2.40343
NbS00011558g0007.1	alpha/beta-Hydrolases superfamily protein	AT3G51000.1 e-11	-3.85455	-2.2835
NbS00032620g0003.1	Peroxidase superfamily protein	AT5G05340.1 e-141	-3.84848	-2.2397
NbS00022905g0001.1	NDR1/HIN1-like 25	AT5G36970.1 e-43	-3.75254	-2.21133
NbS00003709g0007.1	Glycosyl hydrolase superfamily protein	AT4G16260.1 e-130	-3.63837	-2.56146
NbS00052235g0008.1	Cupredoxin superfamily protein	AT4G39830.1 e 0	-3.56628	-2.44946
NbS00029765g0014.1	receptor kinase 3	AT4G21380.1 e 0	-3.514	-2.37902
NbS00052331g0005.1	Class I glutamine amidotransferase-like superfamily protein	AT4G30550.1 e-78	-3.39817	-2.10777
NbS00058880g0009.1	Protein kinase superfamily protein	AT2G05940.1 e 0	-3.35103	-2.0051
NbS00005980g0002.1	Cupredoxin superfamily protein	AT4G39830.1 e 0	-3.30327	-2.55227
NbS00004056g0005.1	Thioredoxin superfamily protein	AT1G28480.1 e-30	-3.30027	-2.10483
NbS00010692g0017.1	Seven transmembrane MLO family protein	AT1G61560.1 e-180	-3.27136	-2.25264
NbS00022441g0017.1	cysteine-rich RLK (RECEPTOR-like protein kinase) 2	AT1G70520.1 e 0	-3.24435	-2.26315
NbS00018998g0013.1	Peroxidase superfamily protein	AT5G05340.1 e-144	-3.23704	-2.69039
NbS00058864g0003.1	cysteine-rich RLK (RECEPTOR-like protein kinase) 2	AT1G70520.1 e 0	-3.13763	-2.35646
NbS00055862g0001.1	Bifunctional inhibitor/lipid-transfer protein/seed storage 2S albumin superfamily protein	AT4G12510.1 e-17	-3.10439	-2.05058
NbS00002905g0009.1	ARGININE METHYLTRANSFERASE 11	AT4G29510 e-17	-3.0697	-2.00035
NbS00020803g0002.1	Cysteine/Histidine-rich C1 domain family protein	AT2G44380.1 e-36	-3.06403	-2.21893
NbS00026992g0027.1	subtilase family protein	AT5G45650.1 e 0	-3.05232	-2.10235
NbS00060596g0006.1	pathogenesis-related 4, pathogen-inducible antifungal protein	AT3G04720.1 e-71	-3.0514	-2.55397
NbS00013343g0015.1	osmotin 34	AT4G11650.1 e-99	-3.03608	-2.99615
NbS00035219g0003.1	PAR1 protein	AT3G54040.1 e-62	-3.0267	-2.43006
NbS00027050g0016.1	Calmodulin binding protein-like	AT5G62570.1 e-48	-3.00996	-2.13266
NbS00013299g0001.1	RING/U-box superfamily protein	AT3G19950.1 e-16	-2.9318	-2.40341
NbS00026697g0003.1	Calmodulin binding protein-like	AT1G73805.1 e-101	-2.93156	-2.74293
NbS00051956g0010.1	Amino acid permease family protein	AT3G19553.1 e 0	-2.9193	-2.10362
NbS00004976g0001.1	lysine histidine transporter 1	AT5G40780.1 e 0	-2.86505	-2.3451
NbS00010839g0012.1	ceramide synthase	AT3G25540.1 e-86	-2.85977	-2.13653
NbC26133540g0004.1	white-brown protein 11 cutin transport to the extracellular matrix	AT1G17840.1 e 0	-2.85666	-2.09473
NbS00023821g0011.1	basic chitinase	AT3G12500.1 e-142	-2.83714	-2.76143
NbS00005426g0113.1	Plant basic secretory protein (BSP)	AT2G15220.1 e-78	-2.80955	-2.41848
NbS00022638g0012.1	receptor serine/threonine kinase	AT4G18250.1 e-111	-2.80793	-2.17544
NbS00037414g0001.1	cytochrome P450 family 71	AT3G26330.1 e-122	-2.78887	-2.51425
NbS00002434g0002.1	Eukaryotic aspartyl protease family protein	AT1G03220.1 e-152	-2.77287	-2.63048
NbS00032991g0003.1	soybean gene regulated by cold-2	AT1G09070.1 e-19	-2.76743	-2.77832
NbS00002253g0004.1	Disease resistance protein (TIR-NBS-LRR class) family	AT5G36930.2 e-48	-2.76135	-2.52899
NbS00033539g0003.1	unnamed protein product [Vitis vinifera]	AT3G51580.1 e-12	-2.75278	-2.01357
NbS00005173g0006.1	S-locus lectin protein kinase family protein	AT1G61610.1 e 0	-2.67165	-2.34216
NbS00001493g0022.1	hypothetical protein	AT1G71760.1 e-30	-2.6581	-2.24569
NbS00006597g0021.1	cyclic nucleotide gated channel 1	AT5G53130.1 e 0	-2.63566	-2.03799
NbS00002742g0009.1	P-loop containing nucleoside triphosphate hydrolases	AT3G50940.1 e-163	-2.63493	-2.3559
NbS00017275g0013.1	cytochrome BC1 synthesis	AT3G50930.1 e 0	-2.62607	-2.01382
NbS00009928g0008.1	plant U-box 24	AT3G11840.1 e-88	-2.6127	-2.06888
NbS00031733g0003.1	hypothetical protein	AT4G12070.1 e 0	-2.60391	-2.16649
NbS00017744g0004.1	hydroxy methylglutaryl CoA reductase 1	AT1G76490.1 e 0	-2.58637	-2.41912
NbS00010838g0009.1	terpene synthase 21	AT5G23960.2 e-122	-2.56859	-2.56318
NbS00054171g0001.1	prephenate dehydrogenase family protein	AT1G15710.1 e-126	-2.55712	-2.49513
NbS00006199g0011.1	phosphate transporter 1;4	AT2G38940.1 e 0	-2.45513	-2.14076
NbS00056530g0001.1	Major facilitator superfamily protein	AT2G39210.1 e 0	-2.41201	-2.66349
NbS00010738g0014.1	ERF114	AT5G61890.1 e-28	-2.40581	-2.00482
NbS00012356g0004.1	HXXXD-type acyl-transferase family protein	AT3G26040.1 e-63	-2.39528	-3.11427
NbS00012114g0006.1	Peroxidase superfamily protein	AT3G01420.1 e 0	-2.37601	-2.22245
NbS00020281g0004.1	suppressor of npr1-1 constitutive 4	AT1G66980.1 e-112	-2.36433	-2.48031
NbS00026313g0011.1	receptor like protein 7	AT1G47890.1 e-102	-2.35884	-2.1265
NbS00016903g0017.1	metacaspase 1	AT1G02170.1 e-134	-2.34563	-2.22483
NbS00012186g0006.1	Ankyrin repeat family protein	AT2G31820.1 e-26	-2.28135	-2.6662
NbS00026099g0001.1	Plant invertase/pectin methylesterase inhibitor superfamily	AT1G02810.1 e-158	-2.26431	-2.59843
NbS00015931g0001.1	receptor lectin kinase	AT2G37710.1 e 0	-2.25167	-2.14647
NbS00018570g0119.1	Adenine nucleotide alpha hydrolase	AT5G17390.1 e-48	-2.25153	-2.24606
NbS00007015g0008.1	Plant invertase/pectin methylesterase inhibitor	AT3G47670.1 e-10	-2.24866	-2.04712
NbS00027097g0003.1	LIM domain-containing protein	AT4G36860.1 e-59	-2.24499	-2.10347
NbS00055754g0003.1	receptor serine/threonine kinase	AT1G70250.1 e-87	-2.20561	-2.19938
NbS00003717g0022.1	putative WRKY transcription factor [Nicotiana tabacum]	AT5G64810.1 e-13	-2.1925	-2.4018
NbS00033329g0007.1	poly(ADP-ribose) polymerase	AT4G02390.1 e 0	-2.1591	-2.31759
NbS00010019g0016.1	2-oxoglutarate (2OG) and Fe(II)-dependent oxygenase superfamily protein	AT1G55290.1 e-161	-2.1267	-2.16548
NbS00030602g0003.1	Plant protein of unknown function (DUF247)	AT3G50150.1 e-50	-2.099	-2.03831
NbS00001134g0002.1	disease resistance family protein / LRR family protein	AT2G34930.1 e-95	-2.09485	-2.00189
NbS00017574g0006.1	Cysteine proteinases superfamily protein	AT3G48340.1 e-54	-2.0253	-2.16915
NbS00057237g0008.1	Calmodulin binding protein-like	AT5G62570.1 e-39	-2.00747	-2.031
NbS00006039g0021.1	tRNA/rRNA methyltransferase (SpoU) family protein	AT4G17610.1 e-58	2.21754	3.04803

## Sheet: Buf v EV 24hrs
N. benthamiana ID	Description	Log2fold at 24 hr
NbS00058528g0001.1	SAUR-like auxin-responsive protein family	-4.13566
NbS00014858g0007.1	proteinase inhibitor type-2 CEVI57 precursor [Solanum lycopersicum];; (*SWP) sp|Q43502|IP23_SOLLC (e_value=1e-15) Proteinase inhibitor type-2 CEVI57 OS=Solanum lycopersicum GN=CEVI57 PE=2 SV=1	-3.61128
NbS00007576g0009.1	N/A	-3.59731
NbS00045557g0003.1	calmodulin 7	-3.59292
NbS00056635g0001.1	Cysteine/Histidine-rich C1 domain family protein	-3.57831
NbS00001247g0010.1	N/A	-3.50682
NbS00018864g0009.1	PREDICTED: uncharacterized protein LOC100265977 [Vitis vinifera];; (*SWP) sp|Q8CTA4|CSD_STAES (e_value=2e-16) Probable cysteine desulfurase OS=Staphylococcus epidermidis (strain ATCC 12228) GN=csd PE=3 SV=1	-3.47838
NbS00002434g0010.1	Eukaryotic aspartyl protease family protein	-3.46894
NbS00018563g0001.1	alpha/beta-Hydrolases superfamily protein	-3.4456
NbS00018253g0004.1	ferulic acid 5-hydroxylase 1	-3.39986
NbS00014249g0003.1	Peroxidase superfamily protein	-3.39917
NbS00029167g0003.1	glutathione S-transferase TAU 8	-3.3775
NbS00004447g0003.1	terpene synthase 21	-3.29361
NbS00043764g0008.1	Integrase-type DNA-binding superfamily protein	-3.29307
NbS00043054g0002.1	Protein kinase superfamily protein	-3.28744
NbS00011447g0002.1	Acyl-CoA N-acyltransferases (NAT) superfamily protein	-3.26955
NbS00016165g0010.1	homolog of carrot EP3-3 chitinase	-3.26259
NbC24885311g0002.1	NtEIG-A1 [Nicotiana tabacum]	-3.21505
NbS00001247g0013.1	blue-copper-binding protein	-3.20033
NbC26268318g0001.1	N/A	-3.17933
NbS00037868g0004.1	Uncharacterised protein family (UPF0497)	-3.14568
NbS00015202g0012.1	receptor like protein 27	-3.1299
NbS00036825g0003.1	RING/U-box superfamily protein	-3.12279
NbS00009751g0012.1	NDR1/HIN1-like 25	-3.11548
NbS00041791g0004.1	Pyridoxal-dependent decarboxylase family protein	-3.11069
NbS00004308g0002.1	N/A	-3.10309
NbS00010642g0002.1	Eukaryotic aspartyl protease family protein	-3.09852
NbS00033593g0008.1	receptor-like protein kinase-related family protein	-3.08255
NbS00030458g0002.1	conserved hypothetical protein [Ricinus communis]	-3.06294
NbS00009219g0006.1	Uncharacterised protein family (UPF0497)	-3.06282
NbS00004316g0006.1	F-box family protein	-3.05023
NbS00028097g0009.1	NAC domain containing protein 42	-3.04632
NbS00030602g0015.1	Peroxidase superfamily protein	-3.04355
NbS00028949g0004.1	Late embryogenesis abundant (LEA) hydroxyproline-rich glycoprotein family	-3.01177
NbS00048307g0003.1	PREDICTED: uncharacterized protein LOC100247091 [Vitis vinifera]	-3.00726
NbS00048084g0005.1	amino acid transporter 1	-2.98746
NbS00014637g0004.1	Pyridoxal phosphate (PLP)-dependent transferases superfamily protein	-2.97008
NbS00025902g0002.1	MAP kinase substrate 1	-2.9673
NbS00002194g0004.1	calmodulin 8	-2.96528
NbS00034208g0011.1	Leucine-rich repeat protein kinase family protein	-2.93484
NbS00053684g0004.1	PAR1 protein	-2.92283
NbS00011926g0109.1	N/A	-2.91441
NbS00041381g0002.1	Jojoba acyl CoA reductase-related male sterility protein	-2.90917
NbS00023144g0001.1	Bifunctional inhibitor/lipid-transfer protein/seed storage 2S albumin superfamily protein	-2.90164
NbS00008913g0116.1	N/A	-2.89874
NbS00004678g0005.1	NAC domain containing protein 42	-2.88469
NbS00044570g0003.1	late embryogenesis abundant domain-containing protein / LEA domain-containing protein	-2.88231
NbS00012812g0001.1	MLP-like protein 423	-2.87546
NbS00001793g0011.1	S-locus lectin protein kinase family protein	-2.86016
NbS00025021g0003.1	Plant invertase/pectin methylesterase inhibitor superfamily	-2.84771
NbS00006890g0107.1	N/A	-2.84527
NbS00005026g0122.1	N/A	-2.84476
NbS00015202g0013.1	receptor like protein 6	-2.83741
NbS00006080g0002.1	sugar transporter 1	-2.82131
NbS00005963g0016.1	PR5-like receptor kinase	-2.78756
NbS00003105g0015.1	catalytics	-2.77092
NbS00006967g0108.1	N/A	-2.76203
NbS00016487g0009.1	RPM1 interacting protein 4	-2.75536
NbS00060845g0003.1	methyl esterase 13	-2.7546
NbS00011055g0005.1	wall-associated kinase 2	-2.74962
NbS00010078g0005.1	basic chitinase	-2.74675
NbS00005740g0001.1	F-box family protein	-2.74521
NbS00059989g0001.1	NDR1/HIN1-like 25	-2.73299
NbS00052917g0003.1	glutathione S-transferase TAU 8	-2.72755
NbS00000988g0021.1	catalytics	-2.70189
NbS00023030g0004.1	gibberellin 2-oxidase 8	-2.69896
NbS00014647g0007.1	NAC domain containing protein 42	-2.69154
NbS00008818g0008.1	WRKY DNA-binding protein 72	-2.69033
NbS00045234g0005.1	plant U-box 24	-2.68655
NbS00002670g0023.1	Auxin-responsive family protein	-2.67968
NbS00045244g0010.1	phosphate transporter 3;1	-2.66799
NbS00000055g0016.1	PAR1 protein	-2.66751
NbS00010453g0003.1	lectin receptor kinase a4.1	-2.66699
NbS00020177g0001.1	Bifunctional inhibitor/lipid-transfer protein/seed storage 2S albumin superfamily protein	-2.66414
NbS00033156g0002.1	cell wall invertase 2	-2.66387
NbS00060663g0003.1	UDP-Glycosyltransferase superfamily protein	-2.65429
NbS00000193g0022.1	IQ-domain 22	-2.64707
NbS00000462g0011.1	HOPZ-ACTIVATED RESISTANCE 1	-2.64629
NbS00001671g0001.1	Calcium-dependent lipid-binding (CaLB domain) family protein	-2.63827
NbS00029147g0001.1	N/A	-2.63421
NbS00015059g0003.1	Disease resistance-responsive (dirigent-like protein) family protein	-2.6315
NbS00039202g0008.1	Protein of unknown function (DUF803)	-2.62954
NbS00004447g0101.1	N/A	-2.6284
NbS00010282g0017.1	cell wall invertase 4	-2.62683
NbS00012905g0012.1	S-locus lectin protein kinase family protein	-2.62495
NbS00006425g0001.1	Seven transmembrane MLO family protein	-2.62307
NbS00037532g0001.1	blue-copper-binding protein	-2.62089
NbS00020699g0008.1	glutamate receptor 2.8	-2.61849
NbS00002096g0010.1	Peroxidase superfamily protein	-2.61737
NbS00047023g0001.1	unknown protein; BEST Arabidopsis thaliana protein match is: unknown protein (TAIR:AT1G15010.1); Has 73 Blast hits to 73 proteins in 12 species: Archae - 0; Bacteria - 0; Metazoa - 0; Fungi - 0; Plants - 73; Viruses - 0; Other Eukaryotes - 0 (source: NCBI BLink).	-2.6164
NbS00026613g0002.1	osmotin 34	-2.6149
NbS00027397g0001.1	N/A	-2.60979
NbS00061478g0003.1	sugar transporter 1	-2.59691
NbS00011017g0001.1	hypothetical protein VITISV_015873 [Vitis vinifera]	-2.59537
NbS00028220g0110.1	N/A	-2.58286
NbS00017942g0008.1	PR5-like receptor kinase	-2.58038
NbS00004373g0106.1	N/A	-2.57393
NbS00019196g0005.1	cinnamyl alcohol dehydrogenase 9	-2.57281
NbS00044143g0004.1	zinc transporter 5 precursor	-2.56088
NbS00004706g0017.1	PLAC8 family protein	-2.55563
NbS00011289g0012.1	Major facilitator superfamily protein	-2.55532
NbS00006593g0102.1	N/A	-2.55382
NbS00011921g0003.1	Bifunctional inhibitor/lipid-transfer protein/seed storage 2S albumin superfamily protein	-2.55348
NbS00005877g0003.1	S-locus lectin protein kinase family protein	-2.55136
NbS00030247g0012.1	WRKY DNA-binding protein 71	-2.54844
NbS00010738g0018.1	N/A	-2.54831
NbC26111187g0004.1	NAC domain containing protein 42	-2.54589
NbS00033465g0001.1	cytochrome BC1 synthesis	-2.54427
NbS00025997g0011.1	glycerol-3-phosphate acyltransferase 5	-2.54396
NbS00002735g0004.1	alpha/beta-Hydrolases superfamily protein	-2.53877
NbS00001285g0007.1	TPA: TPA_exp: putative phytosulfokine peptide precursor [Lycopersicon esculentum]	-2.53735
NbS00007993g0305.1	N/A	-2.53282
NbS00009241g0004.1	FAD-binding Berberine family protein	-2.53212
NbS00010545g0005.1	Adenine nucleotide alpha hydrolases-like superfamily protein	-2.52232
NbS00035227g0007.1	PLAC8 family protein	-2.52142
NbS00040063g0001.1	N/A	-2.51827
NbS00026306g0001.1	N/A	-2.50635
NbS00016674g0006.1	zinc transporter 5 precursor	-2.50303
NbS00022211g0003.1	PLAC8 family protein	-2.50211
NbS00005060g0010.1	WRKY family transcription factor	-2.49967
NbS00013033g0006.1	Calmodulin binding protein-like	-2.49351
NbS00027455g0004.1	peptide transporter 3	-2.49008
NbS00018922g0021.1	Leucine-rich repeat protein kinase family protein	-2.48972
NbS00023093g0022.1	methyl-CPG-binding domain 11	-2.48895
NbS00000418g0121.1	N/A	-2.48645
NbS00045092g0002.1	N/A	-2.48308
NbS00005128g0014.1	lectin receptor kinase a4.1	-2.4818
NbS00010165g0003.1	N/A	-2.47031
NbS00019701g0005.1	LIM domain-containing protein	-2.46754
NbS00041844g0016.1	methyl esterase 13	-2.46555
NbS00013254g0023.1	mitogen-activated protein kinase kinase kinase 5	-2.45784
NbS00023745g0003.1	glutamate decarboxylase 4	-2.45531
NbS00003844g0004.1	FAD-binding Berberine family protein	-2.43749
NbS00011780g0001.1	unknown protein; FUNCTIONS IN: molecular_function unknown; INVOLVED IN: N-terminal protein myristoylation; LOCATED IN: cellular_component unknown; BEST Arabidopsis thaliana protein match is: unknown protein (TAIR:AT5G17350.1); Has 137 Blast hits to 137 proteins in 11 species: Archae - 0; Bacteria - 0; Metazoa - 0; Fungi - 0; Plants - 137; Viruses - 0; Other Eukaryotes - 0 (source: NCBI BLink).	-2.43683
NbS00014222g0001.1	N/A	-2.43546
NbS00034511g0001.1	Calcium-dependent phosphotriesterase superfamily protein	-2.43246
NbS00052264g0003.1	unknown protein; INVOLVED IN: N-terminal protein myristoylation; BEST Arabidopsis thaliana protein match is: unknown protein (TAIR:AT3G23930.1); Has 4658 Blast hits to 3455 proteins in 431 species: Archae - 39; Bacteria - 387; Metazoa - 1842; Fungi - 436; Plants - 133; Viruses - 38; Other Eukaryotes - 1783 (source: NCBI BLink).	-2.43183
NbS00049988g0006.1	Cysteine/Histidine-rich C1 domain family protein	-2.42459
NbS00032333g0003.1	Calcium-dependent lipid-binding (CaLB domain) family protein	-2.42416
NbS00013002g0013.1	UDP-glycosyltransferase 73B4	-2.42392
NbS00022580g0005.1	sugar transporter 14	-2.4196
NbS00008745g0001.1	N/A	-2.41701
NbS00055055g0001.1	N/A	-2.4122
NbS00028520g0002.1	disease resistance family protein / LRR family protein	-2.41207
NbS00001370g0019.1	glutathione S-transferase TAU 10	-2.3924
NbS00029987g0001.1	Pyridoxal phosphate (PLP)-dependent transferases superfamily protein	-2.39077
NbS00061543g0001.1	Acyl-CoA N-acyltransferases (NAT) superfamily protein	-2.38643
NbS00029761g0006.1	heat shock protein 70 (Hsp 70) family protein	-2.38592
NbS00025363g0003.1	Cupredoxin superfamily protein	-2.37676
NbS00032335g0008.1	heat shock transcription factor A4A	-2.36985
NbS00030953g0013.1	S-locus lectin protein kinase family protein	-2.36889
NbS00051275g0001.1	predicted protein [Populus trichocarpa]	-2.3681
NbS00029493g0012.1	Eukaryotic aspartyl protease family protein	-2.3618
NbS00012812g0013.1	pathogenesis-related protein PR10 [Nicotiana tabacum];; (*SWP) sp|P17642|PRS2_SOLTU (e_value=1e-77) Pathogenesis-related protein STH-2 OS=Solanum tuberosum GN=STH-2 PE=2 SV=1	-2.36034
NbS00025132g0007.1	DNAse I-like superfamily protein	-2.35851
NbS00019156g0003.1	ammonium transporter 2	-2.35592
NbS00008129g0011.1	exocyst subunit exo70 family protein H2	-2.35561
NbS00015140g0022.1	NAD(P)-binding Rossmann-fold superfamily protein	-2.35438
NbS00046377g0005.1	SPX domain gene 3	-2.35433
NbS00004043g0009.1	WRKY DNA-binding protein 71	-2.34837
NbS00002927g0101.1	N/A	-2.34574
NbS00051036g0001.1	"cytochrome P450 family 93	-2.3399
NbS00000912g0011.1	Protein kinase superfamily protein	-2.33927
NbS00005293g0008.1	adenylate kinase 1	-2.33139
NbS00015270g0008.1	zinc transporter 5 precursor	-2.32835
NbS00017385g0005.1	LIM domain-containing protein	-2.32683
NbS00015130g0011.1	UDP-Glycosyltransferase superfamily protein	-2.3218
NbS00007170g0004.1	ferulic acid 5-hydroxylase 1	-2.31781
NbS00028235g0019.1	wall-associated kinase 2	-2.31729
NbS00045109g0006.1	O-methyltransferase 1	-2.31673
NbS00002227g0002.1	Late embryogenesis abundant (LEA) hydroxyproline-rich glycoprotein family	-2.31375
NbS00054564g0002.1	cytochrome BC1 synthesis	-2.29822
NbS00000608g0110.1	N/A	-2.29268
NbS00008677g0012.1	conserved hypothetical protein [Ricinus communis]	-2.29163
NbS00037776g0001.1	Protein phosphatase 2C family protein	-2.28643
NbS00053696g0002.1	calmodulin-like 38	-2.28515
NbS00011055g0014.1	wall-associated kinase 2	-2.28328
NbS00039543g0002.1	receptor like protein 46	-2.28132
NbS00008166g0001.1	Protein kinase superfamily protein	-2.27955
NbS00009391g0003.1	metal ion binding protein	-2.27542
NbS00004201g0001.1	S-domain-2 5	-2.264
NbS00016727g0016.1	S-locus lectin protein kinase family protein	-2.26321
NbS00040736g0006.1	receptor like protein 52	-2.26252
NbS00015210g0001.1	HXXXD-type acyl-transferase family protein	-2.25903
NbS00005302g0011.1	blue-copper-binding protein	-2.25504
NbS00004698g0016.1	unknown protein; FUNCTIONS IN: molecular_function unknown; INVOLVED IN: biological_process unknown; LOCATED IN: endomembrane system; EXPRESSED IN: 25 plant structures; EXPRESSED DURING: 15 growth stages; Has 1768 Blast hits to 1607 proteins in 294 species: Archae - 2; Bacteria - 552; Metazoa - 381; Fungi - 236; Plants - 306; Viruses - 38; Other Eukaryotes - 253 (source: NCBI BLink).	-2.25364
NbS00054976g0001.1	Calcium-binding EF-hand family protein	-2.25176
NbS00027904g0003.1	myb domain protein 15	-2.25154
NbS00004739g0006.1	RING/U-box superfamily protein	-2.24998
NbS00000912g0001.1	ethylene responsive element binding factor 2	-2.24955
NbS00016602g0016.1	Galactose mutarotase-like superfamily protein	-2.24522
NbS00001295g0012.1	senescence-associated E3 ubiquitin ligase 1	-2.24447
NbS00018564g0007.1	N/A	-2.23831
NbS00039785g0004.1	Jojoba acyl CoA reductase-related male sterility protein	-2.23795
NbS00017205g0004.1	alpha/beta-Hydrolases superfamily protein	-2.23543
NbS00054989g0001.1	Cysteine/Histidine-rich C1 domain family protein	-2.2346
NbS00058080g0001.1	ZCF37	-2.23037
NbS00006585g0011.1	MAC/Perforin domain-containing protein	-2.22727
NbS00011636g0021.1	benzoyloxyglucosinolate 1	-2.22485
NbS00015131g0018.1	unknown protein; INVOLVED IN: biological_process unknown; LOCATED IN: plasma membrane; EXPRESSED IN: 22 plant structures; EXPRESSED DURING: 13 growth stages; Has 30201 Blast hits to 17322 proteins in 780 species: Archae - 12; Bacteria - 1396; Metazoa - 17338; Fungi - 3422; Plants - 5037; Viruses - 0; Other Eukaryotes - 2996 (source: NCBI BLink).	-2.2231
NbS00005431g0006.1	Major facilitator superfamily protein	-2.21849
NbS00008730g0007.1	S-adenosyl-L-methionine-dependent methyltransferases superfamily protein	-2.2173
NbS00003665g0003.1	"cytochrome P450	-2.21575
NbS00057935g0002.1	basic helix-loop-helix (bHLH) DNA-binding family protein	-2.21396
NbS00027158g0003.1	syntaxin of plants 121	-2.21304
NbS00004424g0012.1	sugar transporter 14	-2.21297
NbS00009384g0005.1	DNAJ heat shock family protein	-2.21052
NbS00004200g0017.1	PLAC8 family protein	-2.20834
NbS00047436g0006.1	receptor kinase 3	-2.20133
NbS00027452g0003.1	ethylene response factor 1	-2.19533
NbS00016384g0004.1	ethylene-forming enzyme	-2.19002
NbS00033938g0007.1	blue-copper-binding protein	-2.18743
NbS00028047g0003.1	S-adenosyl-L-methionine-dependent methyltransferases superfamily protein	-2.17969
NbS00049607g0002.1	Homeodomain-like superfamily protein	-2.17925
NbS00006992g0002.1	GRAS family transcription factor	-2.17378
NbS00027361g0009.1	Glycosyl hydrolase family protein with chitinase insertion domain	-2.17372
NbS00001344g0008.1	RPM1 interacting protein 4	-2.17321
NbS00060452g0002.1	Protein of unknown function (DUF1645)	-2.17112
NbS00013215g0010.1	WRKY DNA-binding protein 71	-2.1706
NbS00054435g0003.1	don-glucosyltransferase 1	-2.16851
NbS00054329g0005.1	leucine-rich repeat transmembrane protein kinase family protein	-2.16034
NbS00026817g0018.1	PREDICTED: uncharacterized protein LOC100853376 [Vitis vinifera]	-2.15947
NbS00007265g0102.1	N/A	-2.15827
NbS00037501g0024.1	soluble N-ethylmaleimide-sensitive factor adaptor protein 33	-2.1543
NbS00022694g0002.1	myb domain protein 62	-2.15167
NbC26098471g0005.1	alpha/beta-Hydrolases superfamily protein	-2.14902
NbS00024994g0004.1	Cytochrome P450 superfamily protein	-2.14652
NbS00019903g0005.1	pleiotropic drug resistance 12	-2.14348
NbS00030547g0013.1	Protein of unknown function (DUF3511)	-2.14033
NbS00010134g0012.1	WRKY DNA-binding protein 40	-2.13983
NbS00020065g0004.1	conserved hypothetical protein [Ricinus communis]	-2.13823
NbS00013323g0002.1	carbon/nitrogen insensitive 1	-2.13518
NbS00043679g0001.1	N/A	-2.13515
NbS00016529g0002.1	S-locus lectin protein kinase family protein	-2.13501
NbS00042602g0109.1	N/A	-2.13125
NbS00060653g0003.1	WRKY DNA-binding protein 31	-2.13117
NbS00022484g0002.1	Encodes a protein whose expression is responsive to nematode infection.	-2.12864
NbS00023540g0009.1	unknown protein; FUNCTIONS IN: molecular_function unknown; INVOLVED IN: biological_process unknown; LOCATED IN: endomembrane system; BEST Arabidopsis thaliana protein match is: unknown protein (TAIR:AT4G12680.1); Has 101 Blast hits to 99 proteins in 12 species: Archae - 0; Bacteria - 0; Metazoa - 0; Fungi - 0; Plants - 101; Viruses - 0; Other Eukaryotes - 0 (source: NCBI BLink).	-2.12588
NbS00054521g0001.1	MATE efflux family protein	-2.12476
NbS00040903g0005.1	alpha carbonic anhydrase 7	-2.12215
NbS00017713g0003.1	Actin cross-linking protein	-2.11742
NbS00038624g0001.1	unknown protein; FUNCTIONS IN: molecular_function unknown; INVOLVED IN: biological_process unknown; LOCATED IN: chloroplast; EXPRESSED IN: stem; BEST Arabidopsis thaliana protein match is: unknown protein (TAIR:AT3G18560.1); Has 105 Blast hits to 105 proteins in 13 species: Archae - 0; Bacteria - 0; Metazoa - 0; Fungi - 0; Plants - 105; Viruses - 0; Other Eukaryotes - 0 (source: NCBI BLink).	-2.11709
NbS00017418g0004.1	sulfate transporter 1;3	-2.11624
NbS00031736g0003.1	PLANT CADMIUM RESISTANCE 2	-2.11418
NbS00037638g0002.1	Protein kinase superfamily protein	-2.11408
NbS00053594g0003.1	Leucine-rich receptor-like protein kinase family protein	-2.10828
NbS00029207g0004.1	S-adenosyl-L-methionine-dependent methyltransferases superfamily protein	-2.10728
NbS00030545g0007.1	RPM1 interacting protein 4	-2.10562
NbS00045272g0008.1	WRKY DNA-binding protein 75	-2.09896
NbC25517220g0002.1	UDP-Glycosyltransferase superfamily protein	-2.09745
NbS00028362g0002.1	Homeodomain-like superfamily protein	-2.09663
NbS00000729g0001.1	carboxyesterase 17	-2.0942
NbS00009901g0207.1	N/A	-2.09361
NbS00014020g0002.1	RmlC-like cupins superfamily protein	-2.09339
NbS00029260g0003.1	Calmodulin binding protein-like	-2.09116
NbS00056676g0007.1	Quinone reductase family protein	-2.09081
NbS00024662g0006.1	Glycosyl hydrolase superfamily protein	-2.08758
NbS00039037g0005.1	N/A	-2.08545
NbS00040042g0003.1	N/A	-2.08067
NbS00003269g0011.1	alpha-galactosidase 1	-2.07598
NbS00047784g0001.1	osmotin 34	-2.07588
NbS00029730g0001.1	glycosyltransferase family protein 47	-2.07254
NbS00020284g0009.1	Pollen Ole e 1 allergen and extensin family protein	-2.07111
NbS00006311g0030.1	alfin-like 3	-2.07006
NbS00002197g0002.1	glutathione S-transferase TAU 19	-2.06651
NbS00008344g0002.1	"cytochrome P450 family 76	-2.06502
NbS00012685g0001.1	NC domain-containing protein-related	-2.06244
NbS00059771g0001.1	unknown protein; FUNCTIONS IN: molecular_function unknown; INVOLVED IN: biological_process unknown; LOCATED IN: chloroplast; EXPRESSED IN: stem; BEST Arabidopsis thaliana protein match is: unknown protein (TAIR:AT3G18560.1); Has 105 Blast hits to 105 proteins in 13 species: Archae - 0; Bacteria - 0; Metazoa - 0; Fungi - 0; Plants - 105; Viruses - 0; Other Eukaryotes - 0 (source: NCBI BLink).	-2.05911
NbS00016974g0002.1	WRKY DNA-binding protein 70	-2.05597
NbS00014369g0007.1	Major facilitator superfamily protein	-2.05109
NbS00008984g0009.1	mitogen-activated protein kinase kinase kinase 5	-2.04636
NbS00001307g0007.1	WRKY family transcription factor	-2.04534
NbS00043850g0008.1	Leucine-rich repeat protein kinase family protein	-2.042
NbS00017476g0006.1	Plant U-Box 15	-2.04111
NbS00035166g0003.1	Auxin-responsive family protein	-2.04037
NbS00006117g0001.1	WRKY DNA-binding protein 55	-2.04021
NbS00015202g0008.1	ammonium transporter 2	-2.0399
NbS00008124g0003.1	ribonuclease 1	-2.03948
NbS00004757g0006.1	WRKY DNA-binding protein 33	-2.03648
NbS00031665g0003.1	ARM repeat superfamily protein	-2.03523
NbS00028913g0011.1	myb domain protein 15	-2.03418
NbS00055076g0001.1	unnamed protein product [Vitis vinifera]	-2.03378
NbS00008985g0119.1	N/A	-2.03372
NbS00015202g0009.1	Thiamine pyrophosphate dependent pyruvate decarboxylase family protein	-2.03349
NbS00056501g0001.1	ammonium transporter 1;1	-2.02778
NbS00002484g0004.1	Peroxidase superfamily protein	-2.02743
NbS00028900g0005.1	Cysteine proteinases superfamily protein	-2.02479
NbC25616274g0002.1	PR5-like receptor kinase	-2.02354
NbS00004085g0021.1	Reticulon family protein	-2.02115
NbS00009696g0006.1	oligopeptide transporter 4	-2.02019
NbS00012218g0001.1	N/A	-2.01911
NbS00002905g0008.1	NB-ARC domain-containing disease resistance protein	-2.01911
NbS00033675g0003.1	Calcium-binding EF-hand family protein	-2.0179
NbS00003949g0010.1	Protein of unknown function (DUF3411)	-2.01753
NbS00022860g0009.1	Protein phosphatase 2C family protein	-2.01692
NbS00038962g0005.1	Heavy metal transport/detoxification superfamily protein	-2.01613
NbS00026817g0021.1	PDI-like 1-2	-2.01136
NbS00009334g0006.1	Calcium-dependent lipid-binding (CaLB domain) family protein	-2.00733
NbS00008532g0006.1	cysteine-rich RLK (RECEPTOR-like protein kinase) 3	-2.00454
NbS00003353g0018.1	"Aminotransferase-like	-1.93208
NbS00016801g0003.1	Eukaryotic aspartyl protease family protein	2.00684
NbS00050921g0012.1	Major facilitator superfamily protein	2.01991
NbS00054369g0001.1	nitrate transporter 1.5	2.03999
NbS00044664g0021.1	Major facilitator superfamily protein	2.08303
NbS00001119g0007.1	NmrA-like negative transcriptional regulator family protein	2.10358
NbS00021207g0004.1	N/A	2.16789

## Sheet: Buf v EV 72hrs 
N. benthamiana gene	Description	Log2fold at 72 hr
NbS00009619g0006.1	heat shock transcription factor B3	-2.53092
NbS00020745g0010.1	NAD(P)-binding Rossmann-fold superfamily protein	-2.49613
NbS00022865g0008.1	Bax inhibitor-1 family protein	-2.46646
NbS00002966g0007.1	"cytochrome P450 family 71	-2.43742
NbS00058914g0003.1	F-box family protein	-2.41568
NbS00016776g0001.1	Plant neutral invertase family protein	-2.4105
NbS00006199g0004.1	phosphate transporter 1;7	-2.37423
NbS00004227g0111.1	N/A	-2.36766
NbS00016396g0001.1	"CAP (Cysteine-rich secretory proteins Pathogenesis-related 1 protein) superfamily protein	-2.35969
NbS00024147g0002.1	DNA binding;ATP binding	-2.33857
NbS00039921g0006.1	peroxidase 2	-2.3109
NbS00035824g0008.1	myb domain protein 62	-2.31083
NbS00000389g0013.1	N/A	-2.23063
NbS00023594g0004.1	phosphate transporter 1;4	-2.21054
NbS00018327g0010.1	Methylenetetrahydrofolate reductase family protein	-2.18814
NbS00025385g0006.1	alpha/beta-Hydrolases superfamily protein	-2.18679
NbS00000634g0108.1	N/A	-2.17719
NbS00000307g0001.1	"CAP (Cysteine-rich secretory proteins Pathogenesis-related 1 protein) superfamily protein	-2.14432
NbS00032250g0015.1	Protein phosphatase 2C family protein	-2.13687
NbS00048421g0006.1	HVA22 homologue A	-2.12232
NbS00023775g0013.1	Six-hairpin glycosidases superfamily protein	-2.09866
NbS00001327g0010.1	NB-ARC domain-containing disease resistance protein	-2.07738
NbS00005457g0204.1	N/A	-2.07016
NbS00058697g0004.1	Major facilitator superfamily protein	-2.06101
NbS00033399g0004.1	response regulator 17	-2.05459
NbS00022114g0008.1	calmodulin-like 41	-2.04727
NbS00000843g0011.1	Galactose mutarotase-like superfamily protein	-2.03212
NbS00028441g0014.1	tetratricopeptide repeat (TPR)-containing protein	-2.00957
NbS00013172g0003.1	NAD(P)-binding Rossmann-fold superfamily protein	-2.00858
NbS00043723g0002.1	"cytochrome P450 family 81	-2.0045
