# Supplementary material for: A kiwifruit (Actinidia deliciosa) R2R3‐MYB transcription factor modulates chlorophyll and carotenoid accumulation
Source: New Phytol. 2018 Aug 1;221(1):309–25. doi: 10.1111/nph.15362 (PMC6585760; doi:10.1111/nph.15362)
Supplement: Supplementary file 3 — Table S4 List of differentially expressed genes induced by MYB7, compared with empty vector treatment, at 24 and 72 h post‐infiltration [file NPH-221-309-s003.xlsx]

## Sheet: Sheet1
New Phytologist Supporting Information
Article title:	A kiwifruit (Actinidia deliciosa) R2R3-MYB transcription factor modulates chlorophyll and carotenoid accumulation
Authors:	Charles Ampomah-Dwamena, Amali H. Thrimawithana, Supinya Dejnoprat, David Lewis, Richard V Espley and Andrew C Allan
Article acceptance date:	11 June 2018
Table S4 List of differentially expressed genes induced by MYB7, compared with empty vector (EV) treatment, at 24 and 72 hours post infiltration.

## Sheet: MYB7 v EV 
N. benthamiana gene	Description	Best Arabidopsis blast & e-value	Log2fold at 24 hr	Log2fold at 72 hr
NbS00008291g0207.1	CINNAMYL-ALCOHOL DEHYDROGENASE 8	AT4G37990.1 e-119	5.16201	2.19767
NbS00043198g0007.1	Protein of unknown function (DUF567)	AT2G05910.1 e-64	4.18405	3.32862
NbS00041345g0001.1	Chaperone DnaJ-domain DJC24	AT2G17880.1 e-30	4.07632	4.45142
NbS00001800g0011.1	Transmembrane amino acid transporter family protein	AT1G25530.1 e 0	3.88871	4.90453
NbS00007766g0001.1	lipid transfer protein 2 , integrity of the cuticle-cell wall interface	AT2G38530.1 e-25	3.75816	2.09479
NbS00058983g0003.1	mini zinc finger 2	AT3G28917.1 4e-28	3.69171	2.38787
NbS00017511g0001.1	unknown protein; BEST Arabidopsis thaliana protein match is: unknown protein (TAIR:AT5G66490.1); Has 45 Blast hits to 45 proteins in 7 species: Archae - 0; Bacteria - 0; Metazoa - 0; Fungi - 0; Plants - 45; Viruses - 0; Other Eukaryotes - 0 (source: NCBI BLink).	AT3G50900.1 e-15	3.47615	3.62271
NbS00001227g0004.1	purine permease 3, cytokinin transport	AT1G28220.1 e-104	3.41161	3.0864
NbS00015224g0012.1	Rhamnogalacturonate lyase family protein	AT1G09890.1 e 0	3.06825	2.76258
NbS00033078g0012.1	Protein SGT1 homolog	AT5G65490.1 e-107	2.96249	2.2808
NbS00048704g0002.1	copper transporter 1	AT5G59030.1 e-23	2.94511	3.01814
NbS00035265g0007.1	purine permease 3	AT1G28220.1 e-108	2.9275	3.25063
NbS00000503g0002.1	Plant neutral invertase family protein	AT4G34860.2 e 0	2.79897	3.08591
NbS00011022g0004.1	ABA REPRESSOR1, ABR1, a ERF (ethylene response factor) subfamily B-4	AT5G64750.1 e-15	2.75716	2.84679
NbS00026163g0007.1	NB-ARC domain-containing disease resistance protein	AT1G50180.1 e-25	2.75283	2.16558
NbS00003176g0023.1	cytochrome P450 family 71 hydroxylation of alpha-amyrin, beta-amyrin, and lupeol	AT5G36110.1 e 0	2.70291	4.72917
NbS00009050g0013.1	WRKY DNA-binding protein 14	AT1G30650.1 e-85	2.62425	2.28298
NbS00034721g0015.1	Protein kinase superfamily protein	AT5G24080.1 e-153	2.61568	2.11094
NbS00049670g0001.1	SHORT-CHAIN DEHYDROGENASE REDUCTASE 5	AT2G47140.1 e-75	2.56589	2.28226
NbS00051891g0002.1	transmembrane protein	AT3G01516.1 e-24	2.55092	2.97888
NbS00023323g0005.1	cytochrome P450 family 71	AT3G26320.1 e-115	2.513	3.04289
NbS00011309g0001.1	Xanthine/uracil permease family protein	AT5G50300.1 e 0	2.45133	2.35651
NbS00006507g0006.1	F-box family protein	AT3G06240.1 e-21	2.40745	2.64607
NbS00044769g0007.1	unknown protein	AT5G16030.1 e-66	2.38089	2.5843
NbS00031703g0005.1	bHLH ABNORMAL SHOOT 5, works with MYB101	AT1G68810.1 e-31	2.36737	2.34559
NbS00013523g0009.1	pleiotropic drug resistance 6	AT2G36380.1 e 0	2.33709	4.51485
NbS00015671g0015.1	hypothetical protein MTR_7g079870 [Medicago truncatula]	AT5G16490.1 e-19	2.28118	3.58031
NbS00001911g0003.1	CASPARIAN STRIP MEMBRANE DOMAIN PROTEIN 5	AT5G15290.1 e-53	2.26517	4.1689
NbS00032879g0004.1	peptidoglycan-binding LysM domain-containing protein	AT5G62150.1 e-31	2.26322	2.9371
NbC26309559g0001.1	cysteine-rich RLK (RECEPTOR-like protein kinase) 7	AT4G23150.1 e-12	2.2438	2.10392
NbS00017772g0001.1	TEOSINTE BRANCHED 1	AT3G27010.1 e-67	2.20674	1.57411
NbS00043886g0002.1	Raffinose synthase family protein	AT5G20250.4 e-48	2.06131	2.59222
NbS00009555g0006.1	Transmembrane amino acid transporter family protein	AT1G25530.1 e-164	2.02601	2.47002
NbS00015854g0001.1	lycopene cyclase	AT3G10230.2 e-86	1.83586	1.41563
NbS00035118g0001.1	isopentenyl pyrophosphate:dimethylallyl pyrophosphate isomerase 2	AT3G02780.1 e-123	1.80501	1.08752
NbS00007783g0007.1	isopentenyl diphosphate isomerase 1	AT5G16440.1 e-149	1.70531	2.25277
NbS00008360g0001.1	geranylgeranyl reductase	AT4G38460.1 e-37	1.65339	1.72257
NbS00044258g0007.1	basic helix-loop-helix (bHLH) LJRHL1-like 1	AT2G24260.1 e-58	1.62867	1.32056
NbS00061002g0003.1	GATA transcription factor 1	AT3G24050.1 e-43	1.61534	1.14965
NbS00001236g0040.1	non-yellowing 1: senescence-inducible chloroplast stay-green protein 1	AT4G22920.1 e-107	1.56428	1.2128
NbS00043675g0005.1	ARF3, AUXIN RESPONSE TRANSCRIPTION FACTOR 3, ETT, ETTIN	AT2G33860.1 e 0	1.56095	0.970575
NbS00013215g0010.1	ATWRKY71, EXB1, EXCESSIVE BRANCHES1	AT1G29860.1 e-44	1.4449	2.11816
NbS00010285g0012.1	Auxin-responsive GH3, jasmonate-amido synthetase	AT2G46370.4 e 0	1.34221	1.68016
NbS00022024g0003.1	DNA-binding storekeeper protein-related	AT5G14280.1 e-90	1.1924	1.06481
NbS00034641g0019.1	carotenoid isomerase	AT1G06820.1 e 0	0.790642	-0.562089
NbS00020593g0003.1	abscisic acid responsive elements-binding factor 2	AT1G45249.1 e-83	0.675664	0.585064
NbS00016976g0005.1	related to AP2 12	AT1G53910.3 e-61	0.611502	0.484752

## Sheet: MYB7 v EV 24hrs
N. benthamiana gene	Description	Log2fold at 24 hr
NbS00000156g0017.1	Pectin lyase-like superfamily protein	4.73385
NbS00004979g0021.1	virus-specific-signaling-pathway regulated protein	4.41029
NbS00003720g0002.1	basic leucine-zipper 44	4.32744
NbS00050320g0012.1	tetratricopeptide repeat protein, interact with Hsp90/Hsp70 as co-chaperones	4.29783
NbS00023720g0012.1	Terpenoid cyclases, BETA-AMYRIN SYNTHASE	4.16168
NbS00008291g0208.1	HXXXD-type acyl-transferase	4.11731
NbS00029353g0017.1	Late embryogenesis abundant (LEA) protein-related	4.07254
NbS00007244g0014.1	Protein of unknown function (DUF567)	3.94053
NbS00016902g0104.1	N/A	3.9213
NbS00012642g0003.1	"cytochrome P450 family 96	3.85665
NbS00004726g0007.1	phytosulfokine precursor [Avicennia marina]	3.82907
NbS00004103g0102.1	N/A	3.78
NbS00011061g0023.1	pectinesterase 11	3.75949
NbS00018885g0001.1	N/A	3.72489
NbS00018390g0001.1	N/A	3.65005
NbS00003961g0009.1	TRICHOME BIREFRINGENCE-LIKE 19	3.57877
NbS00016311g0007.1	Phosphoglycerate mutase family protein	3.48155
NbS00005902g0020.1	Pectin lyase-like superfamily protein	3.47171
NbS00030956g0005.1	"Core-2/I-branching beta-1 6-N-acetylglucosaminyltransferase family protein "	3.33335
NbS00026157g0037.1	Peroxidase superfamily protein	3.3313
NbS00000867g0114.1	N/A	3.32506
NbS00006218g0008.1	PREDICTED: uncharacterized protein LOC100804630 [Glycine max]	3.32114
NbS00058693g0003.1	N/A	3.31323
NbS00004092g0003.1	"cytochrome P450 family 82	3.29084
NbS00032183g0007.1	heat shock transcription factor A6B	3.2706
NbS00055492g0008.1	Peroxidase superfamily protein	3.25691
NbS00021924g0013.1	Protein of unknown function (DUF1997)	3.25477
NbS00058678g0007.1	Oxidoreductase family protein	3.23977
NbS00015817g0011.1	N/A	3.20173
NbS00015342g0001.1	predicted protein [Populus trichocarpa]	3.19993
NbS00015140g0026.1	NAD(P)-linked oxidoreductase superfamily protein	3.18762
NbS00037523g0004.1	IQ-domain 10	3.17986
NbS00029054g0007.1	AMP-dependent synthetase and ligase family protein	3.15462
NbS00025531g0001.1	glycine rich protein-interacting protein [Nicotiana tabacum]	3.15157
NbS00035408g0006.1	glycosyltransferase family protein 2	3.1498
NbS00016179g0006.1	N/A	3.12669
NbS00034021g0001.1	Leucine-rich repeat (LRR) family protein	3.11871
NbS00020054g0007.1	N/A	3.0976
NbS00019580g0017.1	hydroxycinnamoyl-CoA shikimate/quinate hydroxycinnamoyl transferase	3.0967
NbS00002410g0027.1	Heavy metal transport/detoxification superfamily protein	3.09374
NbS00006907g0119.1	N/A	3.08325
NbS00040330g0004.1	Peroxidase superfamily protein	3.07796
NbS00053883g0003.1	AP2/B3-like transcriptional factor family protein	3.06657
NbS00041805g0002.1	tonoplast intrinsic protein 2;2	3.04532
NbS00011108g0034.1	unknown protein; FUNCTIONS IN: molecular_function unknown; INVOLVED IN: biological_process unknown; LOCATED IN: endomembrane system; BEST Arabidopsis thaliana protein match is: unknown protein (TAIR:AT2G47010.2); Has 70 Blast hits to 70 proteins in 13 species: Archae - 0; Bacteria - 0; Metazoa - 0; Fungi - 0; Plants - 69; Viruses - 0; Other Eukaryotes - 1 (source: NCBI BLink).	2.97955
NbS00024407g0001.1	Auxin-responsive family protein	2.95533
NbS00003470g0002.1	Wound-responsive family protein	2.94664
NbS00030457g0001.1	ammonium transporter 1;1	2.93916
NbS00009478g0007.1	N/A	2.88845
NbS00013317g0005.1	N/A	2.87936
NbS00002242g0001.1	N/A	2.86648
NbS00039322g0005.1	lysine histidine transporter 1	2.84251
NbS00000241g0003.1	cytochrome B5 isoform B	2.83753
NbS00025503g0008.1	"Core-2/I-branching beta-1 6-N-acetylglucosaminyltransferase family protein "	2.82327
NbS00004955g0011.1	Protein of unknown function (DUF1336)	2.81875
NbS00024742g0006.1	Pectin lyase-like superfamily protein	2.80636
NbS00001771g0101.1	N/A	2.786
NbS00008121g0001.1	unknown protein; BEST Arabidopsis thaliana protein match is: unknown protein (TAIR:AT4G34560.1); Has 1807 Blast hits to 1807 proteins in 277 species: Archae - 0; Bacteria - 0; Metazoa - 736; Fungi - 347; Plants - 385; Viruses - 0; Other Eukaryotes - 339 (source: NCBI BLink).	2.77739
NbS00054369g0001.1	nitrate transporter 1.5	2.76128
NbS00014107g0001.1	hypothetical protein [Nicotiana benthamiana]	2.75783
NbS00010232g0015.1	lysine decarboxylase family protein	2.75718
NbS00021236g0002.1	Protein kinase superfamily protein	2.73594
NbS00039855g0001.1	oxidative stress 3	2.73382
NbS00008706g0022.1	Adenine nucleotide alpha hydrolases-like superfamily protein	2.7314
NbS00006931g0102.1	N/A	2.72257
NbS00022311g0003.1	UDP-Glycosyltransferase superfamily protein	2.71462
NbS00001362g0001.1	"nuclear factor Y subunit B5 "	2.70815
NbS00012181g0005.1	HXXXD-type acyl-transferase family protein	2.7066
NbS00004075g0004.1	AtMYB4 involved in the response to UV-B	2.70371
NbS00000677g0007.1	P-loop containing nucleoside triphosphate hydrolases superfamily protein	2.69473
NbS00018599g0002.1	calcium-dependent protein kinase 29	2.67702
NbS00000388g0118.1	N/A	2.67653
NbS00017487g0001.1	C2H2 and C2HC zinc fingers superfamily protein	2.6746
NbS00014966g0001.1	"unknown protein; FUNCTIONS IN: molecular_function unknown; INVOLVED IN: biological_process unknown; LOCATED IN: mitochondrion	2.67172
NbS00029479g0014.1	iron-regulated transporter 1	2.66376
NbS00013790g0010.1	unknown protein; FUNCTIONS IN: molecular_function unknown; INVOLVED IN: biological_process unknown; LOCATED IN: cellular_component unknown; BEST Arabidopsis thaliana protein match is: unknown protein (TAIR:AT3G03150.1); Has 39 Blast hits to 39 proteins in 11 species: Archae - 0; Bacteria - 0; Metazoa - 0; Fungi - 0; Plants - 39; Viruses - 0; Other Eukaryotes - 0 (source: NCBI BLink).	2.64965
NbS00027289g0004.1	"cytochrome P450 family 71	2.6457
NbS00046543g0004.1	pectinesterase 11	2.6324
NbS00016201g0001.1	RING domain ligase1	2.62658
NbS00008304g0012.1	PAR1 protein	2.62285
NbS00021213g0002.1	UDP-Glycosyltransferase superfamily protein	2.61459
NbS00017741g0006.1	glycosyltransferase family protein 2	2.59461
NbS00024563g0001.1	Granulin repeat cysteine protease family protein	2.59179
NbS00011638g0116.1	N/A	2.58685
NbS00060999g0006.1	Protein of unknown function (DUF1685)	2.58154
NbS00038953g0003.1	ATMYB44, ATMYBR1	2.56943
NbS00011223g0003.1	glycosyl hydrolase 9B13	2.56943
NbS00000053g0016.1	Major facilitator superfamily protein	2.54225
NbS00016122g0004.1	gibberellin 2-oxidase	2.54121
NbS00048666g0007.1	unknown protein; Has 35333 Blast hits to 34131 proteins in 2444 species: Archae - 798; Bacteria - 22429; Metazoa - 974; Fungi - 991; Plants - 531; Viruses - 0; Other Eukaryotes - 9610 (source: NCBI BLink).	2.52655
NbS00005088g0110.1	N/A	2.52057
NbS00058524g0002.1	HXXXD-type acyl-transferase family protein	2.51405
NbS00033395g0002.1	HXXXD-type acyl-transferase family protein	2.50767
NbC25351981g0001.1	unknown protein; BEST Arabidopsis thaliana protein match is: unknown protein (TAIR:AT3G25870.1); Has 69 Blast hits to 69 proteins in 16 species: Archae - 0; Bacteria - 0; Metazoa - 6; Fungi - 0; Plants - 63; Viruses - 0; Other Eukaryotes - 0 (source: NCBI BLink).	2.49785
NbS00005094g0007.1	6-phosphogluconate dehydrogenase family protein	2.48822
NbS00020515g0002.1	Basic-leucine zipper (bZIP) transcription factor family protein	2.47463
NbS00030869g0007.1	LJRHL1-like 1	2.44721
NbS00021001g0002.1	Protein of unknown function (DUF3049)	2.43967
NbS00039210g0001.1	N/A	2.43508
NbS00025635g0018.1	O-fucosyltransferase family protein	2.432
NbS00030314g0014.1	Protein of unknown function (DUF707)	2.41616
NbS00019760g0008.1	xyloglucan endotransglucosylase/hydrolase 30	2.41382
NbS00017461g0003.1	NAD(P)-binding Rossmann-fold superfamily protein	2.40716
NbS00010873g0006.1	N/A	2.40522
NbS00002590g0012.1	Pentatricopeptide repeat (PPR) superfamily protein	2.40377
NbS00020124g0001.1	beta-galactosidase 15	2.39841
NbS00058641g0004.1	mitogen-activated protein kinase kinase kinase 15	2.39465
NbS00011665g0001.1	UDP-Glycosyltransferase superfamily protein	2.39447
NbS00005087g0114.1	N/A	2.39304
NbS00019551g0013.1	alpha/beta-Hydrolases superfamily protein	2.3892
NbS00039972g0006.1	Protein of unknown function (DUF1336)	2.38721
NbS00008430g0001.1	Pyridoxal-dependent decarboxylase family protein	2.38172
NbS00009355g0030.1	Late embryogenesis abundant (LEA) protein-related	2.37067
NbS00015476g0006.1	Protein of unknown function (DUF3049)	2.36594
NbS00008940g0004.1	NAD(P)-binding Rossmann-fold superfamily protein	2.35591
NbS00010607g0020.1	branched-chain amino acid transaminase 2	2.3518
NbC25200960g0002.1	N/A	2.35164
NbS00002372g0014.1	RING/U-box superfamily protein	2.35041
NbS00024357g0006.1	GDSL-like Lipase/Acylhydrolase superfamily protein	2.34814
NbS00043137g0007.1	PHYTOENE SYNTHASE, interacts with the ORANGE (OR) protein	2.34721
NbS00032690g0006.1	"cytochrome P450 family 98	2.33373
NbS00042061g0001.1	Mitochondrial substrate carrier family protein	2.32691
NbS00011588g0207.1	N/A	2.30955
NbS00023303g0007.1	Putative adipose-regulatory protein (Seipin)	2.30823
NbS00006041g0009.1	Pectin lyase-like superfamily protein	2.29706
NbS00019048g0001.1	Leucine-rich repeat protein kinase family protein	2.29281
NbS00019447g0006.1	Uncharacterised protein family (UPF0497)	2.29253
NbS00008376g0004.1	"cytochrome P450 family 76	2.28909
NbS00031460g0001.1	unknown protein; FUNCTIONS IN: molecular_function unknown; INVOLVED IN: biological_process unknown; LOCATED IN: endomembrane system; EXPRESSED IN: 17 plant structures; EXPRESSED DURING: 10 growth stages; BEST Arabidopsis thaliana protein match is: unknown protein (TAIR:AT1G17030.1); Has 72 Blast hits to 72 proteins in 13 species: Archae - 0; Bacteria - 0; Metazoa - 0; Fungi - 0; Plants - 71; Viru…	2.27867
NbS00049367g0003.1	ferulic acid 5-hydroxylase 1	2.27243
NbS00008741g0007.1	RING/FYVE/PHD zinc finger superfamily protein	2.27205
NbS00036852g0003.1	exocyst subunit exo70 family protein C1	2.2631
NbS00043386g0007.1	Calcium-dependent lipid-binding (CaLB domain) family protein	2.25331
NbS00009160g0002.1	MATE efflux family protein	2.24833
NbS00024665g0001.1	"Protein of unknown function	2.24539
NbS00027302g0002.1	alpha/beta-Hydrolases superfamily protein	2.24179
NbS00055944g0006.1	ROP-interactive CRIB motif-containing protein 4	2.22815
NbS00017121g0003.1	NAD(P)-binding Rossmann-fold superfamily protein	2.22797
NbS00015734g0221.1	N/A	2.22714
NbS00017772g0001.1	"TEOSINTE BRANCHED 1 cycloidea PCF (TCP)-domain family protein 20 "	2.20674
NbS00007379g0010.1	inositol transporter 1	2.20423
NbS00001941g0111.1	N/A	2.20114
NbS00034633g0002.1	C2H2-type zinc finger family protein	2.19796
NbS00011015g0005.1	alpha/beta-Hydrolases superfamily protein	2.1951
NbS00021748g0005.1	Plant VAMP (vesicle-associated membrane protein) family protein	2.19289
NbS00030604g0006.1	Pectin lyase-like superfamily protein	2.18969
NbS00057094g0001.1	conserved hypothetical protein [Ricinus communis]	2.18545
NbS00037328g0001.1	"cytochrome P450 family 707	2.18179
NbS00031919g0007.1	Pectin lyase-like superfamily protein	2.17972
NbS00038243g0009.1	Plant protein of unknown function (DUF827)	2.16106
NbS00002534g0003.1	3-oxo-5-alpha-steroid 4-dehydrogenase family protein	2.15004
NbS00042642g0016.1	receptor like protein 35	2.14784
NbS00009070g0004.1	unknown protein; BEST Arabidopsis thaliana protein match is: unknown protein (TAIR:AT5G35110.1); Has 34 Blast hits to 34 proteins in 7 species: Archae - 0; Bacteria - 0; Metazoa - 1; Fungi - 0; Plants - 33; Viruses - 0; Other Eukaryotes - 0 (source: NCBI BLink).	2.14442
NbS00019384g0018.1	FAD-binding Berberine family protein	2.14264
NbS00010087g0005.1	vacuolar ATP synthase G3	2.14262
NbS00032044g0012.1	HXXXD-type acyl-transferase family protein	2.14123
NbS00051880g0004.1	P-loop containing nucleoside triphosphate hydrolases superfamily protein	2.12808
NbS00003883g0012.1	2-oxoglutarate (2OG) and Fe(II)-dependent oxygenase superfamily protein	2.12487
NbS00011329g0008.1	laccase 12	2.12064
NbS00022262g0010.1	lysine histidine transporter 1	2.11822
NbS00017022g0002.1	TCP domain protein 10	2.11462
NbS00047522g0012.1	Protein kinase superfamily protein	2.11163
NbS00017240g0003.1	N/A	2.11056
NbS00040937g0003.1	hypothetical protein MTR_077s0013 [Medicago truncatula]	2.10843
NbS00001845g0007.1	"dehydroquinate dehydratase putative / shikimate dehydrogenase	2.0906
NbS00016475g0001.1	B-box type zinc finger family protein	2.08939
NbS00003128g0009.1	CCAAT-displacement protein alternatively spliced product	2.08798
NbS00044287g0005.1	cysteine-rich RLK (RECEPTOR-like protein kinase) 21	2.08675
NbS00004229g0001.1	extensin-like protein Dif54 precursor [Solanum lycopersicum]	2.07054
NbS00015616g0001.1	Plant VAMP (vesicle-associated membrane protein) family protein	2.06967
NbS00000986g0016.1	downstream target of AGL15 2	2.06542
NbS00011950g0008.1	Bifunctional inhibitor/lipid-transfer protein/seed storage 2S albumin superfamily protein	2.06488
NbS00009160g0001.1	MATE efflux family protein	2.06326
NbS00030956g0013.1	hypothetical protein RCOM_1485780 [Ricinus communis]	2.05712
NbS00018792g0009.1	TRICHOME BIREFRINGENCE-LIKE 33	2.0534
NbS00001151g0010.1	Pectin lyase-like superfamily protein	2.03888
NbS00003715g0004.1	"unknown protein; FUNCTIONS IN: molecular_function unknown; INVOLVED IN: biological_process unknown; LOCATED IN: cellular_component unknown; EXPRESSED IN: male gametophyte	2.03832
NbS00027688g0016.1	"Protein of unknown function	2.03015
NbS00003393g0010.1	Cupredoxin superfamily protein	2.02477
NbS00043702g0001.1	SAUR-like auxin-responsive protein family	2.02318
NbS00044723g0008.1	Granulin repeat cysteine protease family protein	2.01203
NbS00001343g0120.1	N/A	2.0079
NbS00002590g0013.1	Tetratricopeptide repeat (TPR)-like superfamily protein	2.00016
NbS00042475g0001.1	BON association protein 2	-2.10579
NbS00027624g0003.1	ATPase E1-E2 type family protein / haloacid dehalogenase-like hydrolase family protein	-2.11933
NbS00036825g0003.1	RING/U-box superfamily protein	-2.17842
NbS00019516g0001.1	Heavy metal transport/detoxification superfamily protein	-2.41549

## Sheet: MYB7 v EV 72hrs
N. benthamiana gene	Description	Log2fold at 72 hr
NbS00002514g0004.1	Unknown Protein AHRD V1	4.37224
NbS00056412g0007.1	Plant Defensin type 1 (PDF1)	3.75694
NbS00013155g0012.1	GLYCINE-RICH PROTEIN 3, GRP-3	3.6607
NbS00007326g0018.1	N/A	3.63314
NbS00046696g0004.1	Transmembrane amino acid transporter family protein	3.52279
NbS00012729g0001.1	"CAP (Cysteine-rich secretory proteins and Pathogenesis-related 1 protein	3.30426
NbS00000462g0004.1	G-box binding factor 6	3.27409
NbS00013155g0003.1	N/A	3.27184
NbS00008093g0014.1	MLP-like protein 28	3.16698
NbS00022151g0006.1	plasma membrane intrinsic protein 1;4	3.14081
NbS00018577g0001.1	GDSL-like Lipase/Acylhydrolase superfamily protein	3.12316
NbS00003839g0003.1	"cytochrome P450 family 76	3.10033
NbS00000394g0011.1	Peroxidase superfamily protein	3.07802
NbS00002096g0011.1	Peroxidase superfamily protein	2.99707
NbS00018757g0002.1	N/A	2.94808
NbS00021802g0002.1	NAD(P)-binding Rossmann-fold superfamily protein	2.92353
NbS00016699g0022.1	Sec14p-like phosphatidylinositol transfer family protein	2.86129
NbS00040063g0001.1	N/A	2.843
NbS00021676g0002.1	unknown protein; INVOLVED IN: N-terminal protein myristoylation; BEST Arabidopsis thaliana protein match is: unknown protein (TAIR:AT3G23930.1); Has 4658 Blast hits to 3455 proteins in 431 species: Archae - 39; Bacteria - 387; Metazoa - 1842; Fungi - 436; Plants - 133; Viruses - 38; Other Eukaryotes - 1783 (source: NCBI BLink).	2.76726
NbS00003896g0213.1	N/A	2.75795
NbS00023849g0005.1	inositol transporter 2	2.68126
NbS00009553g0008.1	N/A	2.59457
NbS00017189g0001.1	N/A	2.59228
NbS00010549g0011.1	WRKY DNA-binding protein 71	2.57673
NbS00032143g0001.1	hydroxycinnamoyl-CoA shikimate/quinate hydroxycinnamoyl transferase	2.55057
NbS00005426g0004.1	Plant basic secretory protein (BSP) family protein	2.52801
NbS00002484g0004.1	Peroxidase superfamily protein	2.47907
NbS00029147g0001.1	N/A	2.4682
NbS00018764g0012.1	methyl esterase 10	2.46559
NbS00003767g0007.1	NAC domain containing protein 1	2.43718
NbS00034063g0005.1	Heavy metal transport/detoxification superfamily protein	2.43621
NbS00012138g0010.1	PAK-box/P21-Rho-binding family protein	2.43596
NbS00024329g0003.1	N/A	2.39912
NbS00026613g0001.1	osmotin 34	2.37917
NbS00011651g0005.1	UDP-N-acetylglucosamine (UAA) transporter family	2.3413
NbS00002023g0004.1	homolog of CFIM-25	2.32193
NbS00010605g0101.1	N/A	2.31702
NbS00029861g0020.1	isopropyl malate isomerase large subunit 1	2.30519
NbS00051033g0001.1	BCL-2-associated athanogene 5	2.26834
NbS00016127g0009.1	ethylene-forming enzyme	2.26519
NbS00007783g0007.1	isopentenyl diphosphate isomerase 1	2.25277
NbS00025703g0006.1	xyloglucan:xyloglucosyl transferase 33	2.23715
NbS00001184g0014.1	amino acid permease 1	2.22766
NbS00030273g0007.1	DNAse I-like superfamily protein	2.2195
NbS00035082g0005.1	ethylene-forming enzyme	2.20426
NbS00002927g0101.1	N/A	2.20005
NbS00032847g0010.1	Glycosyl hydrolase family protein	2.18953
NbS00019792g0004.1	"Protein of unknown function	2.18738
NbS00000456g0101.1	N/A	2.16223
NbS00014647g0007.1	NAC domain containing protein 42	2.13122
NbS00013215g0010.1	WRKY DNA-binding protein 71	2.11816
NbS00029765g0014.1	receptor kinase 3	2.11542
NbS00025132g0007.1	DNAse I-like superfamily protein	2.08273
NbS00004308g0002.1	N/A	2.07322
NbS00025531g0008.1	N/A	2.06853
NbS00008926g0005.1	AAA-type ATPase family protein	2.06428
NbS00025385g0006.1	alpha/beta-Hydrolases superfamily protein	2.041
NbS00026263g0002.1	allene oxide synthase	2.03574
NbS00042158g0004.1	2-oxoglutarate (2OG) and Fe(II)-dependent oxygenase superfamily protein	2.01735
NbS00000281g0014.1	alpha/beta-Hydrolases superfamily protein	-2.07307
NbS00004717g0103.1	N/A	-2.07872
NbS00026337g0115.1	N/A	-2.12463
NbS00032283g0002.1	Bifunctional inhibitor/lipid-transfer protein/seed storage 2S albumin superfamily protein	-2.14082
NbS00033410g0002.1	SAUR-like auxin-responsive protein family	-2.15702
NbS00012356g0004.1	HXXXD-type acyl-transferase family protein	-2.15904
NbS00008387g0003.1	UDP-glucosyl transferase 78D2	-2.16651
NbS00038706g0006.1	F-box family protein	-2.17468
NbS00004558g0003.1	allene oxide synthase	-2.19897
NbS00013421g0001.1	"CAP (Cysteine-rich secretory proteins and Pathogenesis-related 1 protein	-2.54414
NbS00007888g0007.1	F-box and associated interaction domains-containing protein	-2.56473
